# Supplementary material for: Adrenergic Stress Protection of Human iPS Cell-Derived Cardiomyocytes by Fast Kv7.1 Recycling
Source: Front Physiol. 2017 Sep 14;8:705. doi: 10.3389/fphys.2017.00705 (PMC5603700; doi:10.3389/fphys.2017.00705)
Supplement: Table S1 — Oligonucleotides and DNA sequences used in this study. [file DataSheet1.XLS]

## Sheet: primers
name	mRNA accession number	product size (bp)	fwd primer	rev primer	remarks
RT-qPCR
KCNQ1 UTR	NM_000218	113	GCAGCCAGCCAAACACACA	GCGATGTAATGCCCAGAAGGA	endogenous KCNQ1
KCNQ1 ex3	NM_000218	111	CATCGTCCTGGTCTGCCTCA	CCGAAGAACACCACCAGCAC	exogenous KCNQ1
KCNE1	NM_000219	103	CAGGCACACGGACTGGCTATT	GCCTGGGAAGACTAACGCCATA
RAB4A	NM_001271998	120	TCGTTGGAACCTGAAGAATCTGAA	TGCCACTTTGACTGGCTTGC
RAB5A	NM_001292048	99	TGCACCTTAATGGTCAGTGTTCCT	TGGCCAGCGGTGATTAATTAGAA
RAB7A	NM_004637	79	ACACACGTAGGCCTTCAACACAAT	TTGGCAGCTGGATGTGAGAGA
RAB11A	NM_001206836	81	GGTGCCTCTGTTGGCAATGA	TGCCACATAATCTACCGCTTGG
RPL37A	NM_000998	84	GTGGTTCCTGCATGAAGACAGTG	TTCTGATGGCGGACTTTACCG	housekeeping gene
CTNT	NM_000364	87	GGCAGCTCCTGTTTGGAAATG	TTATTACTGGTGTGGAGTGGGTGTG	for CM-specific normalization
CRISPR gRNA oligonucleotides
KCNQ1 CR 1		n/a	GCTGGTGGTGTTCTTCGGGA		first CRISPR of first pair
KCNQ1 CR 1'		n/a	GATCTCCTGCAGGGACAGAG		second CRISPR of first pair
KCNQ1 CR 2		n/a	GATGATGGAAATGGGCTTCC		first CRISPR of second pair
KCNQ1 CR 2'		n/a	GAGTCATGCCTGCCCTGTGG		second CRISPR of second pair

## Sheet: DNA sequences
name		synthesized DsRed1-hRAB DNA sequences
DsRed1-hRAB4A		TTCGAATTCTGCAGTCGACGGTACCGCGGGCCCGGGATCCATGTACCCATACGATGTTCCGGATTACGCTTACCCATACGATGTTCCGGATTACGCTGGTTCGCAGACGGCCATGTCCGAAACCTACGATTTTTTGTTTAAGTTCTTGGTTATTGGAAATGCAGGAACTGGCAAATCTTGCTTACTTCATCAGTTTATTGAAAAAAAATTCAAAGATGACTCAAATCATACAATAGGAGTGGAATTTGGTTCAAAGATAATAAATGTTGGTGGTAAATATGTAAAGTTACAAATATGGGATACAGCAGGACAAGAACGATTCAGGTCCGTGACGAGAAGTTATTACCGAGGCGCGGCCGGGGCTCTCCTCGTCTATGATATCACCAGCCGAGAAACCTA…
DsRed1-hRAB5A		TTCGAATTCTGCAGTCGACGGTACCGCGGGCCCGGGATCCATGTACCCATACGATGTTCCGGATTACGCTTACCCATACGATGTTCCGGATTACGCTGGTGCTAGTCGAGGCGCAACAAGACCCAACGGGCCAAATACGGGAAATAAAATATGCCAGTTCAAACTAGTACTTCTGGGAGAGTCCGCTGTTGGCAAATCAAGCCTAGTGCTTCGTTTTGTGAAAGGCCAATTTCATGAATTTCAAGAGAGTACCATTGGGGCTGCTTTTCTAACCCAAACTGTATGTCTTGATGACACTACAGTAAAGTTTGAAATATGGGATACAGCTGGTCAAGAACGATACCATAGCCTAGCACCAATGTACTACAGAGGAGCACAAGCAGCCATAGTTGTATATGA…
DsRed1-hRAB7A		TTCGAATTCTGCAGTCGACGGTACCGCGGGCCCGGGATCCATGTACCCATACGATGTTCCGGATTACGCTTACCCATACGATGTTCCGGATTACGCTGGTACCTCTAGGAAGAAAGTGTTGCTGAAGGTTATCATCCTGGGAGATTCTGGAGTCGGGAAGACATCACTCATGAACCAGTATGTGAATAAGAAATTCAGCAATCAGTACAAAGCCACAATAGGAGCTGACTTTCTGACCAAGGAGGTGATGGTGGATGACAGGCTAGTCACAATGCAGATATGGGACACAGCAGGACAGGAACGGTTCCAGTCTCTCGGTGTGGCCTTCTACAGAGGTGCAGACTGCTGCGTTCTGGTATTTGATGTGACTGCCCCCAACACATTCAAAACCCTAGATAG…
DsRed1-hRAB11A		TTCGAATTCTGCAGTCGACGGTACCGCGGGCCCGGGATCCATGTACCCATACGATGTTCCGGATTACGCTTACCCATACGATGTTCCGGATTACGCTGGTACCCGCGACGACGAGTACGACTACCTCTTTAAAGTTGTCCTTATTGGAGATTCTGGTGTTGGAAAGAGTAATCTCCTGTCTCGATTTACTCGAAATGAGTTTAATCTGGAAAGCAAGAGCACCATTGGAGTAGAGTTTGCAACAAGAAGCATCCAGGTTGATGGAAAAACAATAAAGGCACAGATATGGGACACAGCAGGGCAAGAGCGATATCGAGCTATAACATCAGCATATTATCGTGGAGCTGTAGGTGCCTTATTGGTTTATGACATTGCTAAACATCTCACATATGAAAATGT…
